# Supplementary material for: A map of human PRDM9 binding provides evidence for novel behaviors of PRDM9 and other zinc-finger proteins in meiosis
Source: eLife. 2017 Oct 26;6:e28383. doi: 10.7554/eLife.28383 (PMC5705219; doi:10.7554/eLife.28383)
Supplement: Figure 1—source data 2. [file elife-28383-fig1-data2.txt]

MEME version 4

ALPHABET= ACGT

strands: + -

MOTIF Human1
letter-probability matrix: alength= 4 w= 32 nsites= 10000 E= 1e-5
0.208226221079692	0.151670951156812	0.503856041131105	0.136246786632391
0.0077120822622108	0.961439588688946	0.0077120822622108	0.0231362467866324
0.6426735218509	0.0848329048843188	0.0591259640102828	0.213367609254499
0.0359897172236504	0.239074550128535	0.524421593830334	0.200514138817481
0.141388174807198	0.647814910025707	0.110539845758355	0.10025706940874
0.0951156812339331	0.506426735218509	0.149100257069409	0.249357326478149
0.107969151670951	0.372750642673522	0.0848329048843188	0.434447300771208
0.0719794344473008	0.107969151670951	0.113110539845758	0.70694087403599
0.123393316195373	0.393316195372751	0.275064267352185	0.208226221079692
0.0874035989717224	0.763496143958869	0.113110539845758	0.0359897172236504
0.0077120822622108	0.125964010282776	0.0051413881748072	0.861182519280206
0.174807197943445	0.115681233933162	0.480719794344473	0.22879177377892
0.200514138817481	0.580976863753213	0.107969151670951	0.110539845758355
0.123393316195373	0.316195372750643	0.169665809768638	0.390745501285347
0.318766066838046	0.133676092544987	0.282776349614396	0.264781491002571
0.313624678663239	0.215938303341902	0.285347043701799	0.185089974293059
0.182519280205656	0.161953727506427	0.506426735218509	0.149100257069409
0.347043701799486	0.161953727506427	0.347043701799486	0.143958868894602
0.012853470437018	0.953727506426735	0.0102827763496144	0.0231362467866324
0.0411311053984576	0.946015424164524	0.0051413881748072	0.0077120822622108
0.177377892030848	0.431876606683805	0.038560411311054	0.352185089974293
0.0359897172236504	0.915167095115681	0.0077120822622108	0.0411311053984576
0.0359897172236504	0.93573264781491	0.0025706940874036	0.025706940874036
0.241645244215938	0.467866323907455	0.0796915167095116	0.210796915167095
0.107969151670951	0.280205655526992	0.190231362467866	0.42159383033419
0.233933161953728	0.195372750642674	0.359897172236504	0.210796915167095
0.172236503856041	0.475578406169666	0.22107969151671	0.131105398457584
0.10025706940874	0.717223650385604	0.0848329048843188	0.0976863753213368
0.151670951156812	0.622107969151671	0.0488431876606684	0.177377892030848
0.226221079691517	0.457583547557841	0.12853470437018	0.187660668380463
0.16452442159383	0.480719794344473	0.154241645244216	0.200514138817481
0.179948586118252	0.429305912596401	0.16452442159383	0.226221079691517

MOTIF Human2
letter-probability matrix: alength= 4 w= 31 nsites= 10000 E= 1e-5
0.211805555555556	0.121527777777778	0.46875	0.197916666666667
0.0138888888888889	0.888888888888889	0.0381944444444444	0.0590277777777778
0.520833333333333	0.163194444444444	0.142361111111111	0.173611111111111
0.152777777777778	0.215277777777778	0.479166666666667	0.152777777777778
0.232638888888889	0.357638888888889	0.246527777777778	0.163194444444444
0.166666666666667	0.322916666666667	0.350694444444444	0.159722222222222
0.170138888888889	0.260416666666667	0.215277777777778	0.354166666666667
0.145833333333333	0.197916666666667	0.135416666666667	0.520833333333333
0.170138888888889	0.288194444444444	0.298611111111111	0.243055555555556
0.0833333333333333	0.638888888888889	0.204861111111111	0.0729166666666667
0.0138888888888889	0.173611111111111	0.0104166666666667	0.802083333333333
0.131944444444444	0.0729166666666667	0.625	0.170138888888889
0.322916666666667	0.267361111111111	0.229166666666667	0.180555555555556
0.0694444444444444	0.170138888888889	0.253472222222222	0.506944444444444
0.107638888888889	0.0868055555555556	0.684027777777778	0.121527777777778
0.666666666666667	0.0104166666666667	0.0520833333333333	0.270833333333333
0.0833333333333333	0.0104166666666667	0.881944444444444	0.0243055555555556
0.0138888888888889	0.0625	0.840277777777778	0.0833333333333333
0.572916666666667	0.302083333333333	0.107638888888889	0.0173611111111111
0.0138888888888889	0.895833333333333	0.0173611111111111	0.0729166666666667
0.0798611111111111	0.881944444444444	0.0173611111111111	0.0208333333333333
0.149305555555556	0.586805555555556	0.0729166666666667	0.190972222222222
0.0520833333333333	0.833333333333333	0.0138888888888889	0.100694444444444
0.107638888888889	0.791666666666667	0.0138888888888889	0.0868055555555556
0.270833333333333	0.368055555555556	0.163194444444444	0.197916666666667
0.142361111111111	0.291666666666667	0.1875	0.378472222222222
0.197916666666667	0.166666666666667	0.375	0.260416666666667
0.114583333333333	0.413194444444444	0.260416666666667	0.211805555555556
0.0694444444444444	0.680555555555556	0.138888888888889	0.111111111111111
0.125	0.631944444444444	0.104166666666667	0.138888888888889
0.243055555555556	0.430555555555556	0.128472222222222	0.197916666666667

MOTIF Human3
letter-probability matrix: alength= 4 w= 32 nsites= 10000 E= 1e-5
0.219653179190751	0.0867052023121387	0.38728323699422	0.30635838150289
0.0115606936416185	0.919075144508671	0.0115606936416185	0.0578034682080925
0.606936416184971	0.202312138728324	0.0578034682080925	0.132947976878613
0.092485549132948	0.23121387283237	0.352601156069364	0.323699421965318
0.219653179190751	0.520231213872832	0.208092485549133	0.0520231213872832
0.225433526011561	0.427745664739884	0.0982658959537572	0.248554913294798
0.109826589595376	0.300578034682081	0.0867052023121387	0.502890173410405
0.0635838150289017	0.179190751445087	0.046242774566474	0.710982658959538
0.0751445086705202	0.352601156069364	0.225433526011561	0.346820809248555
0.069364161849711	0.716763005780347	0.15606936416185	0.0578034682080925
0.0115606936416185	0.0867052023121387	0.00578034682080925	0.895953757225434
0.15606936416185	0.121387283236994	0.560693641618497	0.161849710982659
0.144508670520231	0.456647398843931	0.132947976878613	0.265895953757225
0.046242774566474	0.161849710982659	0.0867052023121387	0.705202312138728
0.127167630057803	0.138728323699422	0.179190751445087	0.554913294797688
0.115606936416185	0.468208092485549	0.0635838150289017	0.352601156069364
0.15028901734104	0.479768786127168	0.0751445086705202	0.294797687861272
0.202312138728324	0.15028901734104	0.127167630057803	0.520231213872832
0.23121387283237	0.38728323699422	0.196531791907514	0.184971098265896
0.0115606936416185	0.930635838150289	0.023121387283237	0.0346820809248555
0.0289017341040462	0.936416184971098	0.00578034682080925	0.0289017341040462
0.179190751445087	0.335260115606936	0.0173410404624277	0.468208092485549
0.0346820809248555	0.936416184971098	0.00578034682080925	0.023121387283237
0.00578034682080925	0.913294797687861	0.0115606936416185	0.069364161849711
0.202312138728324	0.358381502890173	0.0346820809248555	0.404624277456647
0.0578034682080925	0.184971098265896	0.0867052023121387	0.670520231213873
0.109826589595376	0.208092485549133	0.369942196531792	0.312138728323699
0.254335260115607	0.38728323699422	0.173410404624277	0.184971098265896
0.0289017341040462	0.815028901734104	0.023121387283237	0.132947976878613
0.127167630057803	0.739884393063584	0.00578034682080925	0.127167630057803
0.219653179190751	0.583815028901734	0.0404624277456647	0.15606936416185
0.132947976878613	0.468208092485549	0.0635838150289017	0.335260115606936

MOTIF Human4
letter-probability matrix: alength= 4 w= 50 nsites= 10000 E= 1e-5
0.210909090909091	0.287272727272727	0.0981818181818182	0.403636363636364
0.174545454545455	0.258181818181818	0.130909090909091	0.436363636363636
0.254545454545455	0.210909090909091	0.116363636363636	0.418181818181818
0.210909090909091	0.254545454545455	0.116363636363636	0.418181818181818
0.323636363636364	0.276363636363636	0.0909090909090909	0.309090909090909
0.272727272727273	0.163636363636364	0.138181818181818	0.425454545454545
0.178181818181818	0.178181818181818	0.24	0.403636363636364
0.127272727272727	0.545454545454546	0.0909090909090909	0.236363636363636
0.396363636363636	0.134545454545455	0.0981818181818182	0.370909090909091
0.174545454545455	0.185454545454545	0.287272727272727	0.352727272727273
0.138181818181818	0.643636363636364	0.0545454545454545	0.163636363636364
0.258181818181818	0.309090909090909	0.0872727272727273	0.345454545454545
0.141818181818182	0.247272727272727	0.12	0.490909090909091
0.174545454545455	0.272727272727273	0.112727272727273	0.44
0.112727272727273	0.349090909090909	0.0981818181818182	0.44
0.109090909090909	0.36	0.123636363636364	0.407272727272727
0.0909090909090909	0.112727272727273	0.0181818181818182	0.778181818181818
0.254545454545455	0.221818181818182	0.12	0.403636363636364
0.0654545454545455	0.32	0.0363636363636364	0.578181818181818
0.0181818181818182	0.0618181818181818	0.0145454545454545	0.905454545454545
0.101818181818182	0.0690909090909091	0.0545454545454545	0.774545454545455
0.08	0.512727272727273	0.0254545454545455	0.381818181818182
0.149090909090909	0.236363636363636	0.0436363636363636	0.570909090909091
0.127272727272727	0.225454545454545	0.152727272727273	0.494545454545455
0.00727272727272727	0.952727272727273	0.00363636363636364	0.0363636363636364
0.0181818181818182	0.96	0.00727272727272727	0.0145454545454545
0.192727272727273	0.294545454545455	0.0472727272727273	0.465454545454545
0.0109090909090909	0.930909090909091	0.00727272727272727	0.0509090909090909
0.00727272727272727	0.956363636363636	0.00363636363636364	0.0327272727272727
0.0872727272727273	0.56	0.0327272727272727	0.32
0.0436363636363636	0.185454545454545	0.0363636363636364	0.734545454545455
0.170909090909091	0.207272727272727	0.203636363636364	0.418181818181818
0.181818181818182	0.370909090909091	0.163636363636364	0.283636363636364
0.0472727272727273	0.818181818181818	0.0109090909090909	0.123636363636364
0.0836363636363636	0.687272727272727	0.0109090909090909	0.218181818181818
0.243636363636364	0.44	0.0218181818181818	0.294545454545455
0.123636363636364	0.570909090909091	0.0472727272727273	0.258181818181818
0.210909090909091	0.389090909090909	0.0945454545454546	0.305454545454545
0.225454545454545	0.265454545454545	0.101818181818182	0.407272727272727
0.167272727272727	0.309090909090909	0.116363636363636	0.407272727272727
0.145454545454545	0.4	0.138181818181818	0.316363636363636
0.203636363636364	0.269090909090909	0.109090909090909	0.418181818181818
0.0763636363636364	0.370909090909091	0.149090909090909	0.403636363636364
0.207272727272727	0.385454545454545	0.0690909090909091	0.338181818181818
0.170909090909091	0.272727272727273	0.149090909090909	0.407272727272727
0.243636363636364	0.309090909090909	0.145454545454545	0.301818181818182
0.221818181818182	0.301818181818182	0.134545454545455	0.341818181818182
0.232727272727273	0.196363636363636	0.130909090909091	0.44
0.130909090909091	0.425454545454545	0.156363636363636	0.287272727272727
0.236363636363636	0.338181818181818	0.08	0.345454545454545

MOTIF Human5
letter-probability matrix: alength= 4 w= 24 nsites= 10000 E= 1e-5
0.133093525179856	0.341726618705036	0.165467625899281	0.359712230215827
0.0863309352517986	0.258992805755396	0.215827338129496	0.438848920863309
0.165467625899281	0.356115107913669	0.205035971223022	0.273381294964029
0.151079136690647	0.464028776978417	0.12589928057554	0.258992805755396
0.122302158273381	0.179856115107914	0.143884892086331	0.553956834532374
0.215827338129496	0.151079136690647	0.287769784172662	0.345323741007194
0.205035971223022	0.262589928057554	0.284172661870504	0.248201438848921
0.147482014388489	0.100719424460432	0.482014388489209	0.26978417266187
0.197841726618705	0.262589928057554	0.359712230215827	0.179856115107914
0.0143884892086331	0.964028776978417	0.00719424460431655	0.0143884892086331
0.0215827338129496	0.942446043165468	0.00719424460431655	0.0287769784172662
0.262589928057554	0.266187050359712	0.133093525179856	0.338129496402878
0.0107913669064748	0.877697841726619	0.0143884892086331	0.0971223021582734
0.0971223021582734	0.241007194244604	0.00359712230215827	0.658273381294964
0.00719424460431655	0.00359712230215827	0.985611510791367	0.00359712230215827
0.0179856115107914	0.039568345323741	0.00719424460431655	0.935251798561151
0.0575539568345324	0.100719424460432	0.766187050359712	0.0755395683453238
0.0683453237410072	0.428057553956835	0.316546762589928	0.18705035971223
0.00359712230215827	0.982014388489209	0.00719424460431655	0.00719424460431655
0.0143884892086331	0.974820143884892	0.00359712230215827	0.00719424460431655
0.5	0.273381294964029	0.0287769784172662	0.197841726618705
0.0359712230215827	0.748201438848921	0.0467625899280576	0.169064748201439
0.0899280575539568	0.597122302158273	0.0971223021582734	0.215827338129496
0.341726618705036	0.244604316546763	0.143884892086331	0.26978417266187

MOTIF Human6
letter-probability matrix: alength= 4 w= 23 nsites= 10000 E= 1e-5
0.125435540069686	0.374564459930314	0.156794425087108	0.343205574912892
0.0993031358885018	0.231707317073171	0.181184668989547	0.48780487804878
0.137630662020906	0.297909407665505	0.301393728222996	0.263066202090592
0.0818815331010453	0.473867595818815	0.149825783972125	0.294425087108014
0.123693379790941	0.205574912891986	0.137630662020906	0.533101045296167
0.259581881533101	0.153310104529617	0.317073170731707	0.270034843205575
0.238675958188153	0.224738675958188	0.306620209059233	0.229965156794425
0.17595818815331	0.127177700348432	0.437282229965157	0.259581881533101
0.214285714285714	0.252613240418118	0.358885017421603	0.174216027874564
0.00174216027874564	0.982578397212544	0.00174216027874564	0.0139372822299652
0.0174216027874564	0.97212543554007	0.00522648083623693	0.00522648083623693
0.153310104529617	0.125435540069686	0.0627177700348432	0.658536585365854
0.0121951219512195	0.965156794425087	0.00871080139372822	0.0139372822299652
0.00348432055749129	0.991289198606272	0.00174216027874564	0.00348432055749129
0.0383275261324042	0.75609756097561	0.0191637630662021	0.186411149825784
0.0592334494773519	0.0313588850174216	0.0209059233449477	0.888501742160279
0.0609756097560976	0.0557491289198606	0.637630662020906	0.245644599303136
0.247386759581882	0.423344947735192	0.238675958188153	0.0905923344947735
0.0104529616724739	0.945993031358885	0.00348432055749129	0.0400696864111498
0.00696864111498258	0.916376306620209	0.00174216027874564	0.0749128919860627
0.350174216027875	0.468641114982578	0.0174216027874564	0.163763066202091
0.0365853658536585	0.68815331010453	0.0505226480836237	0.224738675958188
0.116724738675958	0.548780487804878	0.0557491289198606	0.278745644599303

MOTIF Human7
letter-probability matrix: alength= 4 w= 31 nsites= 10000 E= 1e-5
0.165467625899281	0.566546762589928	0.0989208633093525	0.169064748201439
0.345323741007194	0.267985611510791	0.149280575539568	0.237410071942446
0.219424460431655	0.215827338129496	0.357913669064748	0.206834532374101
0.012589928057554	0.960431654676259	0.00899280575539568	0.0179856115107914
0.629496402877698	0.127697841726619	0.102517985611511	0.140287769784173
0.0665467625899281	0.244604316546763	0.455035971223022	0.233812949640288
0.113309352517986	0.595323741007194	0.160071942446043	0.131294964028777
0.138489208633094	0.460431654676259	0.160071942446043	0.241007194244604
0.0971223021582734	0.460431654676259	0.0827338129496403	0.359712230215827
0.0431654676258993	0.27158273381295	0.0323741007194245	0.652877697841727
0.0827338129496403	0.347122302158273	0.237410071942446	0.33273381294964
0.0161870503597122	0.865107913669065	0.0845323741007194	0.0341726618705036
0.0215827338129496	0.205035971223022	0.00359712230215827	0.76978417266187
0.12589928057554	0.127697841726619	0.482014388489209	0.264388489208633
0.235611510791367	0.383093525179856	0.106115107913669	0.275179856115108
0.239208633093525	0.149280575539568	0.345323741007194	0.266187050359712
0.134892086330935	0.134892086330935	0.372302158273381	0.357913669064748
0.0143884892086331	0.949640287769784	0.0107913669064748	0.0251798561151079
0.0107913669064748	0.960431654676259	0.00539568345323741	0.0233812949640288
0.160071942446043	0.41726618705036	0.079136690647482	0.343525179856115
0.0287769784172662	0.906474820143885	0.00539568345323741	0.0593525179856115
0.0215827338129496	0.947841726618705	0.00359712230215827	0.0269784172661871
0.219424460431655	0.411870503597122	0.12589928057554	0.242805755395683
0.0593525179856115	0.352517985611511	0.109712230215827	0.47841726618705
0.185251798561151	0.258992805755396	0.338129496402878	0.217625899280576
0.23021582733813	0.359712230215827	0.20863309352518	0.201438848920863
0.0305755395683453	0.794964028776978	0.0611510791366906	0.113309352517986
0.0773381294964029	0.800359712230216	0.0359712230215827	0.0863309352517986
0.262589928057554	0.455035971223022	0.0647482014388489	0.217625899280576
0.0845323741007194	0.58273381294964	0.122302158273381	0.210431654676259
0.127697841726619	0.415467625899281	0.165467625899281	0.29136690647482

MOTIF Human8
letter-probability matrix: alength= 4 w= 26 nsites= 10000 E= 1e-5
0.207920792079208	0.48019801980198	0.242574257425743	0.0693069306930693
0.0891089108910891	0.376237623762376	0.252475247524753	0.282178217821782
0.455445544554455	0.163366336633663	0.227722772277228	0.153465346534653
0.267326732673267	0.118811881188119	0.396039603960396	0.217821782178218
0.168316831683168	0.0891089108910891	0.673267326732673	0.0693069306930693
0.301980198019802	0.158415841584158	0.356435643564356	0.183168316831683
0.0099009900990099	0.97029702970297	0.0099009900990099	0.0099009900990099
0.0148514851485149	0.965346534653465	0.0099009900990099	0.0099009900990099
0.158415841584158	0.5	0.0841584158415842	0.257425742574257
0.00495049504950495	0.925742574257426	0.0198019801980198	0.0495049504950495
0.0396039603960396	0.925742574257426	0.0198019801980198	0.0148514851485149
0.217821782178218	0.514851485148515	0.103960396039604	0.163366336633663
0.168316831683168	0.168316831683168	0.173267326732673	0.49009900990099
0.178217821782178	0.113861386138614	0.618811881188119	0.0891089108910891
0.222772277227723	0.534653465346535	0.193069306930693	0.0495049504950495
0.0346534653465347	0.866336633663366	0.0198019801980198	0.0792079207920792
0.0148514851485149	0.940594059405941	0.0247524752475248	0.0198019801980198
0.465346534653465	0.381188118811881	0.0445544554455445	0.108910891089109
0.0198019801980198	0.801980198019802	0.108910891089109	0.0693069306930693
0.0247524752475248	0.787128712871287	0.0495049504950495	0.138613861386139
0.51980198019802	0.103960396039604	0.0643564356435644	0.311881188118812
0.0346534653465347	0.544554455445545	0.282178217821782	0.138613861386139
0.0396039603960396	0.653465346534653	0.0742574257425743	0.232673267326733
0.193069306930693	0.415841584158416	0.0940594059405941	0.297029702970297
0.0544554455445544	0.603960396039604	0.212871287128713	0.128712871287129
0.0594059405940594	0.603960396039604	0.178217821782178	0.158415841584158

MOTIF Human9
letter-probability matrix: alength= 4 w= 23 nsites= 10000 E= 1e-5
0.115079365079365	0.444444444444444	0.119047619047619	0.321428571428571
0.126984126984127	0.349206349206349	0.115079365079365	0.408730158730159
0.19047619047619	0.333333333333333	0.257936507936508	0.218253968253968
0.0674603174603175	0.579365079365079	0.186507936507937	0.166666666666667
0.0873015873015873	0.373015873015873	0.123015873015873	0.416666666666667
0.146825396825397	0.380952380952381	0.30952380952381	0.162698412698413
0.19047619047619	0.305555555555556	0.174603174603175	0.329365079365079
0.166666666666667	0.218253968253968	0.507936507936508	0.107142857142857
0.28968253968254	0.285714285714286	0.26984126984127	0.154761904761905
0.0357142857142857	0.884920634920635	0.0119047619047619	0.0674603174603175
0.0198412698412698	0.928571428571429	0.00396825396825397	0.0476190476190476
0.134920634920635	0.55952380952381	0.107142857142857	0.198412698412698
0.0277777777777778	0.94047619047619	0.00396825396825397	0.0277777777777778
0.123015873015873	0.182539682539683	0.0595238095238095	0.634920634920635
0.0476190476190476	0.0158730158730159	0.900793650793651	0.0357142857142857
0.0198412698412698	0.94047619047619	0.0277777777777778	0.0119047619047619
0.634920634920635	0.00793650793650794	0.142857142857143	0.214285714285714
0.0158730158730159	0.0277777777777778	0.932539682539683	0.0238095238095238
0.0158730158730159	0.968253968253968	0.00793650793650794	0.00793650793650794
0.00793650793650794	0.976190476190476	0.00396825396825397	0.0119047619047619
0.301587301587302	0.373015873015873	0.0753968253968254	0.25
0.0277777777777778	0.813492063492063	0.0753968253968254	0.0833333333333333
0.126984126984127	0.607142857142857	0.0674603174603175	0.198412698412698

MOTIF Human10
letter-probability matrix: alength= 4 w= 10 nsites= 10000 E= 1e-5
0.404040404040404	0.176767676767677	0.398989898989899	0.0202020202020202
0.00505050505050505	0.0151515151515152	0.00505050505050505	0.974747474747475
0.00505050505050505	0.0202020202020202	0.94949494949495	0.0252525252525253
0.954545454545455	0.0252525252525253	0.0101010101010101	0.0101010101010101
0.0151515151515152	0.707070707070707	0.252525252525253	0.0252525252525253
0.0101010101010101	0.0202020202020202	0.00505050505050505	0.964646464646465
0.0252525252525253	0.939393939393939	0.0151515151515152	0.0202020202020202
0.954545454545455	0.00505050505050505	0.0151515151515152	0.0252525252525253
0.0404040404040404	0.252525252525253	0.383838383838384	0.323232323232323
0.181818181818182	0.51010101010101	0.146464646464646	0.161616161616162

MOTIF Human11
letter-probability matrix: alength= 4 w= 20 nsites= 10000 E= 1e-5
0.0952380952380952	0.166666666666667	0.571428571428571	0.166666666666667
0.0476190476190476	0.857142857142857	0.0714285714285714	0.0238095238095238
0.0714285714285714	0.333333333333333	0.0476190476190476	0.547619047619048
0.0476190476190476	0.0714285714285714	0.738095238095238	0.142857142857143
0.0238095238095238	0.738095238095238	0.0238095238095238	0.214285714285714
0.0952380952380952	0.142857142857143	0.0714285714285714	0.69047619047619
0.0952380952380952	0.0238095238095238	0.80952380952381	0.0714285714285714
0.0238095238095238	0.833333333333333	0.0476190476190476	0.0952380952380952
0.0714285714285714	0.476190476190476	0.0714285714285714	0.380952380952381
0.119047619047619	0.0714285714285714	0.761904761904762	0.0476190476190476
0.0952380952380952	0.761904761904762	0.0952380952380952	0.0476190476190476
0.0714285714285714	0.5	0.0952380952380952	0.333333333333333
0.333333333333333	0.0714285714285714	0.571428571428572	0.0238095238095238
0.0238095238095238	0.595238095238095	0.0714285714285714	0.30952380952381
0.142857142857143	0.80952380952381	0.0238095238095238	0.0238095238095238
0.452380952380952	0.0952380952380952	0.428571428571429	0.0238095238095238
0.0952380952380952	0.761904761904762	0.119047619047619	0.0238095238095238
0.238095238095238	0.523809523809524	0.19047619047619	0.0476190476190476
0.333333333333333	0.0952380952380952	0.476190476190476	0.0952380952380952
0.0714285714285714	0.785714285714286	0.0714285714285714	0.0714285714285714

MOTIF Human12
letter-probability matrix: alength= 4 w= 28 nsites= 10000 E= 1e-5
0.053475935828877	0.542780748663102	0.0882352941176471	0.315508021390374
0.0561497326203209	0.497326203208556	0.0427807486631016	0.403743315508021
0.0802139037433155	0.334224598930481	0.109625668449198	0.475935828877005
0.00802139037433155	0.644385026737968	0.0748663101604278	0.272727272727273
0.053475935828877	0.296791443850267	0.0481283422459893	0.601604278074866
0.053475935828877	0.29144385026738	0.229946524064171	0.425133689839572
0.0213903743315508	0.548128342245989	0.00802139037433155	0.422459893048128
0.0695187165775401	0.470588235294118	0.0213903743315508	0.438502673796791
0.0106951871657754	0.564171122994652	0.0160427807486631	0.409090909090909
0.018716577540107	0.844919786096257	0.00802139037433155	0.128342245989305
0.00267379679144385	0.962566844919786	0.0053475935828877	0.0294117647058823
0.347593582887701	0.0053475935828877	0.0401069518716578	0.606951871657754
0.0053475935828877	0.804812834224599	0.0935828877005348	0.0962566844919786
0.0106951871657754	0.962566844919786	0.0133689839572192	0.0133689839572192
0.0882352941176471	0.748663101604278	0.0240641711229946	0.13903743315508
0.0855614973262032	0.334224598930481	0.0213903743315508	0.558823529411765
0.10427807486631	0.320855614973262	0.219251336898396	0.355614973262032
0.112299465240642	0.529411764705882	0.125668449197861	0.232620320855615
0.0267379679144385	0.82620320855615	0.0160427807486631	0.131016042780749
0.0588235294117647	0.751336898395722	0.0053475935828877	0.184491978609626
0.184491978609626	0.427807486631016	0.0374331550802139	0.350267379679144
0.0508021390374331	0.641711229946524	0.0989304812834225	0.20855614973262
0.117647058823529	0.572192513368984	0.0160427807486631	0.294117647058824
0.197860962566845	0.478609625668449	0.0240641711229946	0.299465240641711
0.0802139037433155	0.548128342245989	0.0909090909090909	0.280748663101604
0.0935828877005348	0.556149732620321	0.0588235294117647	0.29144385026738
0.152406417112299	0.67379679144385	0.0427807486631016	0.131016042780749
0.211229946524064	0.443850267379679	0.0454545454545455	0.299465240641711

MOTIF Human13
letter-probability matrix: alength= 4 w= 29 nsites= 10000 E= 1e-5
0.0755813953488372	0.616279069767442	0.25	0.0581395348837209
0.0406976744186047	0.354651162790698	0.488372093023256	0.116279069767442
0.0523255813953488	0.63953488372093	0.232558139534884	0.0755813953488372
0.104651162790698	0.680232558139535	0.116279069767442	0.0988372093023256
0.0872093023255814	0.25	0.593023255813954	0.0697674418604651
0.0232558139534884	0.598837209302326	0.25	0.127906976744186
0.0872093023255814	0.680232558139535	0.127906976744186	0.104651162790698
0.0755813953488372	0.325581395348837	0.563953488372093	0.0348837209302326
0.151162790697674	0.441860465116279	0.063953488372093	0.343023255813953
0.0348837209302326	0.395348837209302	0.511627906976744	0.0581395348837209
0.0581395348837209	0.523255813953488	0.348837209302326	0.0697674418604651
0.0697674418604651	0.813953488372093	0.0930232558139535	0.0232558139534884
0.063953488372093	0.616279069767442	0.0988372093023256	0.22093023255814
0.0406976744186047	0.261627906976744	0.511627906976744	0.186046511627907
0.0697674418604651	0.651162790697674	0.116279069767442	0.162790697674419
0.063953488372093	0.395348837209302	0.319767441860465	0.22093023255814
0.0116279069767442	0.604651162790698	0.261627906976744	0.122093023255814
0.0348837209302326	0.529069767441861	0.273255813953488	0.162790697674419
0.22093023255814	0.244186046511628	0.436046511627907	0.0988372093023256
0.063953488372093	0.604651162790698	0.238372093023256	0.0930232558139535
0.0348837209302326	0.622093023255814	0.226744186046512	0.116279069767442
0.151162790697674	0.488372093023256	0.232558139534884	0.127906976744186
0.0174418604651163	0.616279069767442	0.215116279069767	0.151162790697674
0.197674418604651	0.459302325581395	0.22093023255814	0.122093023255814
0.00581395348837209	0.284883720930233	0.534883720930233	0.174418604651163
0.0988372093023256	0.593023255813954	0.290697674418605	0.0174418604651163
0.0174418604651163	0.406976744186047	0.343023255813953	0.232558139534884
0.0581395348837209	0.372093023255814	0.418604651162791	0.151162790697674
0.0348837209302326	0.633720930232558	0.27906976744186	0.0523255813953488

MOTIF Human14
letter-probability matrix: alength= 4 w= 34 nsites= 10000 E= 1e-5
0.0485436893203883	0.579288025889968	0.168284789644013	0.203883495145631
0.200647249190938	0.559870550161812	0.0970873786407767	0.142394822006473
0.0841423948220065	0.669902912621359	0.087378640776699	0.158576051779935
0.0614886731391586	0.491909385113269	0.0744336569579288	0.372168284789644
0.0420711974110032	0.514563106796116	0.158576051779935	0.284789644012945
0.103559870550162	0.521035598705502	0.171521035598705	0.203883495145631
0.0776699029126214	0.611650485436893	0.12621359223301	0.184466019417476
0.0841423948220065	0.300970873786408	0.15210355987055	0.462783171521036
0.0938511326860842	0.508090614886731	0.313915857605178	0.0841423948220065
0.0744336569579288	0.899676375404531	0.00323624595469256	0.0226537216828479
0.27831715210356	0.375404530744337	0.0355987055016181	0.310679611650485
0.245954692556634	0.284789644012945	0.320388349514563	0.148867313915858
0.0161812297734628	0.802588996763754	0.087378640776699	0.0938511326860842
0.116504854368932	0.724919093851133	0.0388349514563107	0.119741100323625
0.145631067961165	0.423948220064725	0.0776699029126213	0.352750809061489
0.0161812297734628	0.718446601941748	0.203883495145631	0.0614886731391586
0.0226537216828479	0.915857605177994	0.0194174757281553	0.0420711974110032
0.398058252427184	0.13915857605178	0.177993527508091	0.284789644012945
0.00970873786407767	0.563106796116505	0.252427184466019	0.174757281553398
0.100323624595469	0.6957928802589	0.0711974110032362	0.132686084142395
0.233009708737864	0.508090614886731	0.0809061488673139	0.177993527508091
0.087378640776699	0.766990291262136	0.0194174757281553	0.12621359223301
0.135922330097087	0.563106796116505	0.0485436893203883	0.252427184466019
0.242718446601942	0.401294498381877	0.220064724919094	0.135922330097087
0.113268608414239	0.559870550161812	0.181229773462783	0.145631067961165
0.0906148867313916	0.644012944983819	0.100323624595469	0.16504854368932
0.174757281553398	0.588996763754045	0.129449838187702	0.106796116504854
0.0679611650485437	0.838187702265372	0.029126213592233	0.0647249190938511
0.177993527508091	0.747572815533981	0.0161812297734628	0.058252427184466
0.40453074433657	0.281553398058252	0.12621359223301	0.187702265372168
0.113268608414239	0.40453074433657	0.242718446601942	0.239482200647249
0.0517799352750809	0.754045307443366	0.158576051779935	0.0355987055016181
0.145631067961165	0.495145631067961	0.103559870550162	0.255663430420712
0.0647249190938511	0.747572815533981	0.110032362459547	0.0776699029126213

MOTIF Human15
letter-probability matrix: alength= 4 w= 16 nsites= 10000 E= 1e-5
0.0582278481012658	0.80506329113924	0.0962025316455696	0.0405063291139241
0.0531645569620253	0.906329113924051	0.0329113924050633	0.00759493670886076
0.177215189873418	0.448101265822785	0.0379746835443038	0.336708860759494
0.0607594936708861	0.90379746835443	0.0126582278481013	0.0227848101265823
0.0632911392405063	0.888607594936709	0.020253164556962	0.0278481012658228
0.0556962025316456	0.756962025316456	0.0455696202531646	0.141772151898734
0.020253164556962	0.830379746835443	0.0151898734177215	0.134177215189873
0.721518987341772	0.00759493670886076	0.0759493670886076	0.19493670886076
0.108860759493671	0.665822784810127	0.131645569620253	0.0936708860759494
0.030379746835443	0.949367088607595	0.00759493670886076	0.0126582278481013
0.10379746835443	0.868354430379747	0.00253164556962025	0.0253164556962025
0.151898734177215	0.721518987341772	0.0126582278481013	0.113924050632911
0.121518987341772	0.812658227848101	0.00253164556962025	0.0632911392405063
0.356962025316456	0.508860759493671	0.0354430379746835	0.0987341772151899
0.288607594936709	0.321518987341772	0.227848101265823	0.162025316455696
0.0911392405063291	0.506329113924051	0.187341772151899	0.215189873417722

MOTIF Human16
letter-probability matrix: alength= 4 w= 29 nsites= 10000 E= 1e-5
0.56140350877193	0.0526315789473684	0.333333333333333	0.0526315789473684
0.631578947368421	0.0526315789473684	0.157894736842105	0.157894736842105
0.140350877192982	0.192982456140351	0.0350877192982456	0.631578947368421
0.298245614035088	0.192982456140351	0.385964912280702	0.12280701754386
0.894736842105263	0.0175438596491228	0.0350877192982456	0.0526315789473684
0.614035087719298	0.105263157894737	0.192982456140351	0.087719298245614
0.701754385964912	0.0350877192982456	0.228070175438596	0.0350877192982456
0.491228070175439	0.192982456140351	0.280701754385965	0.0350877192982456
0.807017543859649	0.0701754385964912	0.0526315789473684	0.0701754385964912
0.684210526315789	0.140350877192982	0.140350877192982	0.0350877192982456
0.578947368421053	0.175438596491228	0.192982456140351	0.0526315789473684
0.649122807017544	0.228070175438596	0.0526315789473684	0.0701754385964912
0.842105263157895	0.0350877192982456	0.087719298245614	0.0350877192982456
0.736842105263158	0.087719298245614	0.105263157894737	0.0701754385964912
0.614035087719298	0.228070175438596	0.0701754385964912	0.087719298245614
0.684210526315789	0.12280701754386	0.157894736842105	0.0350877192982456
0.596491228070176	0.0175438596491228	0.0526315789473684	0.333333333333333
0.473684210526316	0.0175438596491228	0.263157894736842	0.245614035087719
0.56140350877193	0.12280701754386	0.210526315789474	0.105263157894737
0.543859649122807	0.0526315789473684	0.175438596491228	0.228070175438596
0.543859649122807	0.087719298245614	0.087719298245614	0.280701754385965
0.736842105263158	0.140350877192982	0.087719298245614	0.0350877192982456
0.701754385964912	0.0701754385964912	0.105263157894737	0.12280701754386
0.631578947368421	0.087719298245614	0.105263157894737	0.175438596491228
0.508771929824561	0.157894736842105	0.280701754385965	0.0526315789473684
0.403508771929825	0.0350877192982456	0.280701754385965	0.280701754385965
0.12280701754386	0.298245614035088	0.0350877192982456	0.543859649122807
0.491228070175439	0.228070175438596	0.210526315789474	0.0701754385964912
0.087719298245614	0.210526315789474	0.175438596491228	0.526315789473684

MOTIF Human17
letter-probability matrix: alength= 4 w= 74 nsites= 10000 E= 1e-5
0.286290322580645	0.157258064516129	0.120967741935484	0.435483870967742
0.375	0.0866935483870968	0.0745967741935484	0.463709677419355
0.25	0.141129032258065	0.213709677419355	0.395161290322581
0.354838709677419	0.112903225806452	0.159274193548387	0.372983870967742
0.383064516129032	0.215725806451613	0.0645161290322581	0.336693548387097
0.465725806451613	0.0221774193548387	0.0564516129032258	0.455645161290323
0.290322580645161	0.131048387096774	0.195564516129032	0.383064516129032
0.241935483870968	0.270161290322581	0.13508064516129	0.352822580645161
0.465725806451613	0.0423387096774194	0.0745967741935484	0.417338709677419
0.243951612903226	0.0826612903225806	0.219758064516129	0.453629032258065
0.286290322580645	0.191532258064516	0.171370967741935	0.350806451612903
0.308467741935484	0.167338709677419	0.19758064516129	0.326612903225806
0.358870967741935	0.304435483870968	0.0504032258064516	0.286290322580645
0.425403225806452	0.0745967741935484	0.00806451612903226	0.491935483870968
0.173387096774194	0.173387096774194	0.179435483870968	0.473790322580645
0.276209677419355	0.145161290322581	0.149193548387097	0.429435483870968
0.25	0.110887096774194	0.151209677419355	0.487903225806452
0.201612903225806	0.153225806451613	0.17741935483871	0.467741935483871
0.229838709677419	0.131048387096774	0.153225806451613	0.485887096774194
0.344758064516129	0.118951612903226	0.125	0.411290322580645
0.262096774193548	0.26008064516129	0.173387096774194	0.304435483870968
0.300403225806452	0.256048387096774	0.0383064516129032	0.405241935483871
0.360887096774194	0.139112903225806	0.106854838709677	0.393145161290323
0.23991935483871	0.108870967741936	0.173387096774194	0.477822580645161
0.308467741935484	0.0846774193548387	0.127016129032258	0.479838709677419
0.256048387096774	0.0987903225806452	0.254032258064516	0.391129032258065
0.310483870967742	0.0887096774193548	0.199596774193548	0.401209677419355
0.308467741935484	0.19758064516129	0.173387096774194	0.320564516129032
0.332661290322581	0.092741935483871	0.0887096774193548	0.485887096774194
0.227822580645161	0.157258064516129	0.288306451612903	0.326612903225806
0.254032258064516	0.183467741935484	0.193548387096774	0.368951612903226
0.247983870967742	0.304435483870968	0.100806451612903	0.346774193548387
0.284274193548387	0.122983870967742	0.0282258064516129	0.564516129032258
0.264112903225806	0.0221774193548387	0.233870967741935	0.479838709677419
0.262096774193548	0.209677419354839	0.213709677419355	0.314516129032258
0.469758064516129	0.191532258064516	0.108870967741936	0.229838709677419
0.411290322580645	0.110887096774194	0.151209677419355	0.326612903225806
0.330645161290323	0.102822580645161	0.185483870967742	0.381048387096774
0.304435483870968	0.205645161290323	0.104838709677419	0.38508064516129
0.381048387096774	0.108870967741936	0.137096774193548	0.372983870967742
0.268145161290323	0.0625	0.25	0.419354838709677
0.185483870967742	0.219758064516129	0.219758064516129	0.375
0.314516129032258	0.1875	0.145161290322581	0.352822580645161
0.338709677419355	0.189516129032258	0.149193548387097	0.32258064516129
0.231854838709677	0.209677419354839	0.0907258064516129	0.467741935483871
0.26008064516129	0.0403225806451613	0.11491935483871	0.584677419354839
0.17741935483871	0.094758064516129	0.334677419354839	0.393145161290323
0.11491935483871	0.173387096774194	0.205645161290323	0.506048387096774
0.346774193548387	0.1875	0.155241935483871	0.310483870967742
0.401209677419355	0.0866935483870968	0.0483870967741935	0.463709677419355
0.278225806451613	0.102822580645161	0.137096774193548	0.481854838709677
0.26008064516129	0.153225806451613	0.179435483870968	0.407258064516129
0.274193548387097	0.173387096774194	0.104838709677419	0.44758064516129
0.30241935483871	0.141129032258065	0.122983870967742	0.433467741935484
0.258064516129032	0.149193548387097	0.175403225806452	0.417338709677419
0.268145161290323	0.11491935483871	0.175403225806452	0.441532258064516
0.209677419354839	0.137096774193548	0.122983870967742	0.530241935483871
0.352822580645161	0.122983870967742	0.0725806451612903	0.451612903225806
0.300403225806452	0.137096774193548	0.17741935483871	0.38508064516129
0.346774193548387	0.201612903225806	0.173387096774194	0.278225806451613
0.344758064516129	0.139112903225806	0.108870967741936	0.407258064516129
0.336693548387097	0.118951612903226	0.183467741935484	0.360887096774194
0.310483870967742	0.122983870967742	0.209677419354839	0.356854838709677
0.294354838709677	0.116935483870968	0.167338709677419	0.421370967741935
0.30241935483871	0.127016129032258	0.195564516129032	0.375
0.340725806451613	0.143145161290323	0.110887096774194	0.405241935483871
0.328629032258065	0.181451612903226	0.129032258064516	0.360887096774194
0.372983870967742	0.122983870967742	0.0685483870967742	0.435483870967742
0.268145161290323	0.11491935483871	0.163306451612903	0.453629032258065
0.274193548387097	0.151209677419355	0.161290322580645	0.413306451612903
0.328629032258065	0.243951612903226	0.0604838709677419	0.366935483870968
0.383064516129032	0.094758064516129	0.0846774193548387	0.4375
0.280241935483871	0.163306451612903	0.131048387096774	0.425403225806452
0.350806451612903	0.112903225806452	0.0383064516129032	0.497983870967742

MOTIF Chimp1
letter-probability matrix: alength= 4 w= 53 nsites= 10000 E= 1e-5
0.253910149750416	0.210316139767055	0.168386023294509	0.36738768718802
0.24891846921797	0.222628951747088	0.168718801996672	0.35973377703827
0.280199667221298	0.213643926788685	0.164392678868552	0.341763727121464
0.266222961730449	0.211647254575707	0.187354409317804	0.33477537437604
0.232279534109817	0.250249584026622	0.164725457570715	0.352745424292845
0.204991680532446	0.184692179700499	0.160066555740433	0.450249584026622
0.230282861896839	0.162728785357737	0.172712146422629	0.434276206322795
0.242595673876872	0.180698835274542	0.160066555740433	0.416638935108153
0.247920133111481	0.187354409317804	0.217637271214642	0.347088186356073
0.267221297836938	0.230948419301165	0.147088186356073	0.354742096505824
0.29018302828619	0.166389351081531	0.174708818635607	0.368718801996672
0.225623960066556	0.128119800332779	0.307487520798669	0.338768718801997
0.382695507487521	0.172712146422629	0.149084858569052	0.295507487520799
0.365391014975042	0.0998336106489184	0.231613976705491	0.303161397670549
0.31414309484193	0.108153078202995	0.314808652246256	0.262895174708819
0.0628951747088186	0.113810316139767	0.106821963394343	0.716472545757072
0.0415973377703827	0.0272878535773711	0.0386023294509152	0.892512479201331
0.0435940099833611	0.0489184692179701	0.277537437603993	0.629950083194675
0.513144758735441	0.128119800332779	0.136106489184692	0.222628951747088
0.315806988352745	0.0599001663893511	0.35540765391015	0.268885191347754
0.0845257903494176	0.124459234608985	0.294841930116473	0.496173044925125
0.0259567387687188	0.00399334442595674	0.00499168053244593	0.965058236272879
0.00166389351081531	0.554742096505824	0.000998336106489185	0.442595673876872
0.163727121464226	0.0898502495840266	0.144758735440932	0.601663893510815
0.032279534109817	0.00565723793677205	0.0133111480865225	0.948752079866888
0.000998336106489185	0.621630615640599	0.000332778702163062	0.377038269550749
0.203327787021631	0.173710482529118	0.131114808652246	0.491846921797005
0.0202995008319468	0.0196339434276206	0.0156405990016639	0.944425956738769
0.00166389351081531	0.621630615640599	0.00232945091514143	0.374376039933444
0.0169717138103161	0.683194675540765	0.00732113144758736	0.292512479201331
0.193344425956739	0.44891846921797	0.0169717138103161	0.340765391014975
0.22396006655574	0.319134775374376	0.0948419301164726	0.362063227953411
0.29018302828619	0.172046589018303	0.149417637271215	0.388352745424293
0.237271214642263	0.247254575707155	0.180366056572379	0.335108153078203
0.278868552412646	0.197337770382696	0.137104825291181	0.386688851913478
0.264226289517471	0.208319467554077	0.178702163061564	0.348752079866888
0.263227953410982	0.2369384359401	0.187021630615641	0.312811980033278
0.248252911813644	0.224292845257903	0.175374376039933	0.352079866888519
0.244925124792013	0.248585690515807	0.182695507487521	0.323793677204659
0.265557404326123	0.215307820299501	0.175374376039933	0.343760399334443
0.257903494176373	0.215973377703827	0.16738768718802	0.35873544093178
0.270881863560732	0.224292845257903	0.164059900166389	0.340765391014975
0.235940099833611	0.229950083194676	0.17936772046589	0.354742096505824
0.274875207986689	0.202329450915141	0.177038269550749	0.345757071547421
0.251247920133111	0.227953410981697	0.174043261231281	0.34675540765391
0.277870216306156	0.204991680532446	0.17603993344426	0.341098169717138
0.259567387687188	0.216638935108153	0.178702163061564	0.345091514143095
0.274875207986689	0.215640599001664	0.173044925124792	0.336439267886855
0.2369384359401	0.222961730449251	0.172046589018303	0.368053244592346
0.244925124792013	0.228618968386023	0.162063227953411	0.364392678868552
0.248585690515807	0.203993344425957	0.181364392678869	0.366056572379368
0.256905158069884	0.188685524126456	0.185024958402662	0.369384359400998
0.252911813643927	0.215973377703827	0.173377703826955	0.357737104825291

MOTIF Chimp2
letter-probability matrix: alength= 4 w= 76 nsites= 10000 E= 1e-5
0.140767824497258	0.385740402193784	0.182815356489945	0.290676416819013
0.175502742230347	0.265082266910421	0.122486288848263	0.436928702010969
0.111517367458867	0.349177330895795	0.155393053016453	0.383912248628885
0.129798903107861	0.387568555758684	0.056672760511883	0.425959780621572
0.186471663619744	0.319926873857404	0.131627056672761	0.361974405850091
0.124314442413163	0.254113345521024	0.0511882998171846	0.570383912248629
0.036563071297989	0.435100548446069	0.124314442413163	0.404021937842779
0.113345521023766	0.314442413162706	0.0840950639853748	0.488117001828154
0.113345521023766	0.250457038391225	0.115173674588665	0.521023765996344
0.0877513711151737	0.508226691042048	0.0786106032906764	0.325411334552102
0.117001828153565	0.361974405850091	0.0511882998171846	0.469835466179159
0.0749542961608775	0.457038391224863	0.036563071297989	0.431444241316271
0.0859232175502742	0.394881170018282	0.036563071297989	0.482632541133455
0.188299817184644	0.274223034734918	0.170018281535649	0.36745886654479
0.157221206581353	0.254113345521024	0.191956124314442	0.396709323583181
0.182815356489945	0.39853747714808	0.19926873857404	0.219378427787934
0.243144424131627	0.173674588665448	0.106032906764168	0.477148080438757
0.0731261425959781	0.314442413162706	0.144424131627057	0.46800731261426
0.0968921389396709	0.46800731261426	0.0987202925045704	0.336380255941499
0.171846435100548	0.321755027422303	0.107861060329068	0.39853747714808
0.164533820840951	0.349177330895795	0.0877513711151737	0.39853747714808
0.146252285191956	0.387568555758684	0.0895795246800731	0.376599634369287
0.157221206581353	0.230347349177331	0.197440585009141	0.414990859232175
0.129798903107861	0.292504570383912	0.0877513711151737	0.489945155393053
0.0475319926873857	0.663619744058501	0.0420475319926874	0.246800731261426
0.246800731261426	0.244972577696527	0.0347349177330896	0.473491773308958
0.0658135283363803	0.173674588665448	0.144424131627057	0.616087751371115
0.0402193784277879	0.628884826325411	0.0475319926873857	0.283363802559415
0.206581352833638	0.307129798903108	0.0292504570383912	0.457038391224863
0.109689213893967	0.155393053016453	0.109689213893967	0.625228519195613
0.0420475319926874	0.391224862888483	0.129798903107861	0.436928702010969
0.142595978062157	0.511882998171846	0.0347349177330896	0.310786106032907
0.126142595978062	0.491773308957952	0.0457038391224863	0.336380255941499
0.177330895795247	0.276051188299817	0.0420475319926874	0.504570383912249
0.148080438756856	0.451553930530165	0.153564899451554	0.246800731261426
0.217550274223035	0.243144424131627	0.118829981718464	0.420475319926874
0.146252285191956	0.323583180987203	0.195612431444241	0.3345521023766
0.146252285191956	0.221206581352834	0.195612431444241	0.436928702010969
0.115173674588665	0.3345521023766	0.184643510054845	0.36563071297989
0.107861060329068	0.442413162705667	0.0877513711151737	0.361974405850091
0.16636197440585	0.210237659963437	0.0749542961608775	0.548446069469836
0.0859232175502742	0.296160877513711	0.180987202925046	0.436928702010969
0.16819012797075	0.396709323583181	0.124314442413163	0.310786106032907
0.144424131627057	0.489945155393053	0.0530164533820841	0.312614259597806
0.111517367458867	0.244972577696527	0.0457038391224863	0.597806215722121
0.0786106032906764	0.329067641681901	0.188299817184644	0.404021937842779
0.104204753199269	0.383912248628885	0.0694698354661792	0.442413162705667
0.212065813528336	0.308957952468007	0.0877513711151737	0.391224862888483
0.170018281535649	0.376599634369287	0.149908592321755	0.303473491773309
0.142595978062157	0.314442413162706	0.148080438756856	0.394881170018282
0.197440585009141	0.413162705667276	0.0749542961608775	0.314442413162706
0.159049360146252	0.297989031078611	0.118829981718464	0.424131627056673
0.193784277879342	0.175502742230347	0.137111517367459	0.493601462522852
0.113345521023766	0.221206581352834	0.155393053016453	0.510054844606947
0.120658135283364	0.319926873857404	0.13345521023766	0.425959780621572
0.177330895795247	0.438756855575868	0.159049360146252	0.224862888482633
0.148080438756856	0.314442413162706	0.0712979890310786	0.46617915904936
0.104204753199269	0.411334552102377	0.0822669104204753	0.402193784277879
0.195612431444241	0.146252285191956	0.0639853747714808	0.594149908592322
0.0914076782449726	0.329067641681901	0.221206581352834	0.358318098720293
0.124314442413163	0.374771480804388	0.162705667276051	0.338208409506399
0.129798903107861	0.296160877513711	0.0840950639853748	0.489945155393053
0.120658135283364	0.329067641681901	0.0438756855575868	0.506398537477148
0.195612431444241	0.413162705667276	0.106032906764168	0.285191956124314
0.173674588665448	0.219378427787934	0.0804387568555759	0.526508226691042
0.153564899451554	0.347349177330896	0.140767824497258	0.358318098720293
0.126142595978062	0.354661791590494	0.0786106032906764	0.440585009140768
0.127970749542962	0.371115173674589	0.118829981718464	0.382084095063985
0.197440585009141	0.316270566727605	0.109689213893967	0.376599634369287
0.137111517367459	0.330895795246801	0.0749542961608775	0.457038391224863
0.153564899451554	0.39853747714808	0.118829981718464	0.329067641681901
0.190127970749543	0.257769652650823	0.129798903107861	0.422303473491773
0.153564899451554	0.345521023765996	0.0859232175502742	0.414990859232175
0.149908592321755	0.394881170018282	0.0840950639853748	0.371115173674589
0.212065813528336	0.223034734917733	0.076782449725777	0.488117001828154
0.102376599634369	0.358318098720293	0.16819012797075	0.371115173674589
